# Supplementary material for: Before and After: Attitude and Adverse Effects Induced by the First and Second Doses of mRNA BNT162b2 Vaccine among Healthcare Professionals in the First Weeks after Their Introduction in Poland
Source: Vaccines (Basel). 2023 Apr 22;11(5):883. doi: 10.3390/vaccines11050883 (PMC10222834; doi:10.3390/vaccines11050883)
Supplement: Supplementary file 1 [file vaccines-11-00883-s001.zip]

Archive with 3 entries (3 files):
- Vaccines-2278513-Supplementary File S1.pdf
- Vaccines-2278513-Supplementary File S2.pdf
- Vaccines-2278513-Supplementary File S3.pdf
